# Supplementary material for: Fabrication of Porous Anodic Alumina (PAA) by High-Temperature Pulse-Anodization: Tuning the Optical Characteristics of PAA-Based DBR in the NIR-MIR Region
Source: Materials (Basel). 2020 Dec 9;13(24):5622. doi: 10.3390/ma13245622 (PMC7764316; doi:10.3390/ma13245622)
Supplement: Supplementary file 1 [file materials-13-05622-s001.zip]

Archive with 1 entries (1 files):
- materials-1017985-supplementary.pdf
